# Supplementary material for: Emerging Diagnostic Strategies for Oral Cancer and Oral Potentially Malignant Disorders: A PRISMA-Guided Scoping Review
Source: Diagnostics (Basel). 2026 Apr 30;16(9):1364. doi: 10.3390/diagnostics16091364 (PMC13163692; doi:10.3390/diagnostics16091364)
Supplement: Supplementary file 1 [file diagnostics-16-01364-s001.zip]

Archive with 1 entries (1 files):
- diagnostics-4269293-supplementary.pdf
